# Supplementary material for: Regulation of the linear ubiquitination of STAT1 controls antiviral interferon signaling
Source: Nat Commun. 2020 Mar 2;11:1146. doi: 10.1038/s41467-020-14948-z (PMC7052135; doi:10.1038/s41467-020-14948-z)
Supplement: Supplementary file 4 — Source Data [file 41467_2020_14948_MOESM4_ESM.xls]

## Sheet: Sheet1
Fig2f
ISRE	4301	5661	5678	55042	57306	41012	62753	57392	55618	90498	89492	86219
Renilla	192897	226271	229104	228227	231469	156208	172907	190463	165417	285589	261195	259719
	shCON IFNɑ-			shCON IFNɑ+			shHOIP(#1) IFNɑ+			shHOIP(#2) IFNɑ+
Fig2g
shCON IFNɑ-	Ifit 1	26.29	Actin	17.95		shCON IFNβ-	Ifit 1	30.3199	Actin	22.6113
	Ifit 1	25.61	Actin	17.94			Ifit 1	30.4198	Actin	22.5256
	Ifit 1	25.72	Actin	18.13			Ifit 1	30.2846	Actin	22.5969
shCON IFNɑ+	Ifit 1	21.56	Actin	17.38		shCON IFNβ+	Ifit 1	21.7724	Actin	21.9864
	Ifit 1	21.32	Actin	17.19			Ifit 1	21.791	Actin	21.9809
	Ifit 1	21.46	Actin	17.76			Ifit 1	21.7577	Actin	21.6137
shHOIP(#1) IFNɑ+	Ifit 1	21.03	Actin	16.97		shHOIP(#1) IFNβ+	Ifit 1	22.1832	Actin	22.9542
	Ifit 1	20.52	Actin	17.03			Ifit 1	22.2516	Actin	23.0321
	Ifit 1	20.65	Actin	17.32			Ifit 1	22.0386	Actin	22.9984
shHOIP(#2) IFNɑ+	Ifit 1	20.96	Actin	17.18		shHOIP(#2) IFNβ+	Ifit 1	21.6449	Actin	22.6049
	Ifit 1	20.98	Actin	17.55			Ifit 1	21.7317	Actin	22.7022
	Ifit 1	20.89	Actin	17.45			Ifit 1	21.7118	Actin	22.6246
Fig2h						Fig2i
HOIP WT IFNβ-	Ifit 1	26.91	Actin	20.27		shCON IFNɑ-	VSV	16.69	Actin	17.64
	Ifit 1	26.55	Actin	20.17			VSV	16.5	Actin	17.63
	Ifit 1	26.34	Actin	20.25			VSV	16.36	Actin	17.35
HOIP WT IFNβ+	Ifit 1	19.66	Actin	18.9		shCON IFNɑ+	VSV	16.85	Actin	17.11
	Ifit 1	19.66	Actin	18.92			VSV	16.54	Actin	16.97
	Ifit 1	19.65	Actin	18.99			VSV	16.65	Actin	17.13
HOIP KO IFNβ-	Ifit 1	25.67	Actin	20.69		shHOIP(#1) IFNɑ-	VSV	16.54	Actin	16.91
	Ifit 1	25.77	Actin	20.66			VSV	16.37	Actin	16.97
	Ifit 1	25.91	Actin	20.72			VSV	15.92	Actin	16.88
HOIP KO IFNβ+	Ifit 1	18.57	Actin	19.11		shHOIP(#2) IFNɑ+	VSV	18.04	Actin	17.03
	Ifit 1	18.76	Actin	19.21			VSV	17.83	Actin	16.87
	Ifit 1	18.67	Actin	19.08			VSV	17.94	Actin	17
Fig2k
CON	IFNɑ	28.73	Actin	16.19		CON	IFNγ	31.03	Actin	16.19		CON	IFNλ	33.12	Actin	16.19
	IFNɑ	28.71	Actin	16.36			IFNγ	31.19	Actin	16.36			IFNλ	32.66	Actin	16.36
	IFNɑ	28.56	Actin	16.24			IFNγ	31.78	Actin	16.24			IFNλ	32.38	Actin	16.24
LUBAC	IFNɑ	28.58	Actin	15.86		LUBAC	IFNγ	31.58	Actin	15.86		LUBAC	IFNλ	32.35	Actin	15.86
	IFNɑ	28.74	Actin	16.14			IFNγ	30.81	Actin	16.14			IFNλ	32.37	Actin	16.14
	IFNɑ	28.6	Actin	15.98			IFNγ	31.11	Actin	15.98			IFNλ	33.09	Actin	15.98
Fig2m						Fig3j
shCON	Isg54	27.25	Actin	15.75		Myc-STAT1-WT IFNβ-	Ifit 1	22.99	Actin	19.81
	Isg54	27.28	Actin	15.4			Ifit 1	22.99	Actin	19.71
	Isg54	27.06	Actin	15.66			Ifit 1	22.97	Actin	19.71
shHOIP(#1)	Isg54	26.84	Actin	15.22		Myc-STAT1-WT IFNβ+	Ifit 1	19.16	Actin	19.5
	Isg54	26.87	Actin	15.83			Ifit 1	19.14	Actin	19.51
	Isg54	26.72	Actin	15.75			Ifit 1	19.25	Actin	19.43
shHOIP(#2)	Isg54	26.88	Actin	16.15		Myc-STAT1-DM IFNβ-	Ifit 1	21.39	Actin	19.55
	Isg54	27.08	Actin	16.34			Ifit 1	21.42	Actin	19.58
	Isg54	26.99	Actin	16.4			Ifit 1	21.54	Actin	19.48
						Myc-STAT1-DM IFNβ+	Ifit 1	19.34	Actin	20.3
							Ifit 1	19.08	Actin	19.67
							Ifit 1	19.13	Actin	19.76
Fig3i
ISRE	19344	13817	12353	54930	50384	50519	18575	15599	11214	92870	92128	90404
Renilla	61698	63952	61156	53304	54340	40418	50364	55421	50819	49291	51806	42169
	Myc-STAT1-WT IFNɑ-			Myc-STAT1-WT IFNɑ+			Myc-STAT1-DM IFNɑ-			Myc-STAT1-DM IFNɑ+
Fig3k						Fig5j
CON mIFNβ-	VSV	15.4014	Actin	23.5154		CON IFNɑ-	Ifit 1	25.13	Actin	20.52
	VSV	15.027	Actin	23.3006			Ifit 1	24.93	Actin	20.22
	VSV	14.982	Actin	23.3333			Ifit 1	25.05	Actin	20.22
CON mIFNβ+	VSV	15.8969	Actin	23.4772		CON IFNɑ+	Ifit 1	19.5	Actin	19.88
	VSV	15.06	Actin	23.3317			Ifit 1	19.34	Actin	19.98
	VSV	14.9879	Actin	23.203			Ifit 1	19.35	Actin	19.96
Myc-STAT1-WT mIFNβ-	VSV	15.985	Actin	23.846		Flag-OTULIN IFNɑ+	Ifit 1	19.4	Actin	20.25
	VSV	15.9772	Actin	23.8019			Ifit 1	19.39	Actin	20.29
	VSV	16.0158	Actin	24.1037			Ifit 1	19.35	Actin	20.16
Myc-STAT1-WT mIFNβ+	VSV	17.0948	Actin	24.0425
	VSV	16.9861	Actin	24.1731		CON IFNɑ-	Isg54	28.05	Actin	20.73
	VSV	16.9755	Actin	24.1729			Isg54	27.88	Actin	20.19
Myc-STAT1-DM mIFNβ-	VSV	16.9994	Actin	23.7297			Isg54	27.73	Actin	19.8
	VSV	16.9765	Actin	23.7264		CON IFNɑ+	Isg54	22.82	Actin	19.36
	VSV	16.9382	Actin	23.8565			Isg54	22.65	Actin	19.71
Myc-STAT1-DM mIFNβ+	VSV	18.6789	Actin	23.703			Isg54	22.68	Actin	19.24
	VSV	18.5985	Actin	23.7765		Flag-OTULIN IFNɑ+	Isg54	22.79	Actin	19.79
	VSV	18.561	Actin	23.7754			Isg54	22.66	Actin	19.81
Fig5k							Isg54	22.82	Actin	20.28
shCON IFNɑ-	VSV	27.3942	Actin	21.9631		Fig6a
	VSV	27.2018	Actin	21.1766		SeV 0h	HOIP	22.92	Actin	15.11
	VSV	27.183	Actin	21.9554			HOIP	23.51	Actin	15.71
shCON IFNɑ+	VSV	28.4351	Actin	20.8074			HOIP	23.05	Actin	15.48
	VSV	28.5721	Actin	20.9965		SeV 3h	HOIP	23.6	Actin	15.55
	VSV	28.4261	Actin	20.9359			HOIP	23.88	Actin	15.64
shOTULIN IFNɑ-	VSV	26.4197	Actin	21.783			HOIP	23.31	Actin	15.38
	VSV	26.4054	Actin	21.7131		SeV 6h	HOIP	22.86	Actin	15.4
	VSV	26.2173	Actin	21.723			HOIP	22.96	Actin	15.39
shOTULIN IFNɑ+	VSV	27.8621	Actin	21.7463			HOIP	23.09	Actin	15.64
	VSV	27.805	Actin	21.7409		SeV 12h	HOIP	23.01	Actin	15.59
	VSV	27.7987	Actin	21.6034			HOIP	22.58	Actin	15.58
Fig6b							HOIP	22.78	Actin	15.58
SeV 0h PDTC-	HOIP	22.7228	Actin	15.0382		SeV 24h	HOIP	23.13	Actin	16.05
	HOIP	22.7408	Actin	15.1001			HOIP	22.96	Actin	15.99
	HOIP	22.6593	Actin	15.2229			HOIP	22.56	Actin	15.84
SeV 0h PDTC+	HOIP	22.9556	Actin	15.1333		Fig6c
	HOIP	22.9721	Actin	15.2487		IFNɑ 0h	HOIP	24.97	Actin	16.26
	HOIP	23.0062	Actin	15.0379			HOIP	24.21	Actin	16.32
SeV 12h PDTC-	HOIP	21.95	Actin	15.5401			HOIP	24.23	Actin	16.3
	HOIP	22.0575	Actin	15.392		IFNɑ 6h	HOIP	24.2	Actin	15.84
	HOIP	22.0533	Actin	15.3527			HOIP	24.13	Actin	15.81
SeV 12h PDTC+	HOIP	21.8888	Actin	14.9479			HOIP	23.95	Actin	15.88
	HOIP	21.8042	Actin	14.9713		IFNɑ 12h	HOIP	23.93	Actin	15.8
	HOIP	21.931	Actin	14.823			HOIP	23.69	Actin	15.83
SeV 24h PDTC-	HOIP	22.4682	Actin	15.8802			HOIP	23.58	Actin	15.87
	HOIP	22.4154	Actin	15.8432		IFNɑ 24h	HOIP	23.85	Actin	16.16
	HOIP	22.0577	Actin	15.8443			HOIP	24.72	Actin	16.2
SeV 24h PDTC+	HOIP	23.0212	Actin	15.7931			HOIP	23.58	Actin	16.07
	HOIP	22.9766	Actin	15.8014		Fig6l
	HOIP	23.1012	Actin	15.8231		Myc-STAT1-WT SeV 0h	Ifit 1	24.0983	Actin	21.8712
Fig6j							Ifit 1	24.0194	Actin	21.8496
SeV 0h	IFNβ	31.1493	Actin	24.2302			Ifit 1	23.8649	Actin	21.9369
	IFNβ	32.4707	Actin	24.3257		Myc-STAT1-WT SeV 3h	Ifit 1	22.391	Actin	21.0161
	IFNβ	31.3435	Actin	24.3422			Ifit 1	22.2879	Actin	21.1917
SeV 0.5h	IFNβ	30.7603	Actin	22.9221			Ifit 1	22.1605	Actin	20.9751
	IFNβ	30.5992	Actin	22.9411		Myc-STAT1-WT SeV 6h	Ifit 1	20.9594	Actin	21.5856
	IFNβ	30.6011	Actin	22.9443			Ifit 1	21.0554	Actin	21.3898
SeV 1h	IFNβ	33.2279	Actin	27.6114			Ifit 1	20.9203	Actin	21.254
	IFNβ	33.6658	Actin	27.8149		Myc-STAT1-WT SeV 12h	Ifit 1	20.4719	Actin	21.4229
	IFNβ	34.2964	Actin	27.7665			Ifit 1	20.5255	Actin	21.5465
SeV 3h	IFNβ	31.5264	Actin	26.3531			Ifit 1	20.4117	Actin	21.378
	IFNβ	31.4808	Actin	26.4654		Myc-STAT1-DM SeV 0h	Ifit 1	23.6078	Actin	21.7776
	IFNβ	31.6679	Actin	26.3468			Ifit 1	23.3488	Actin	21.7478
SeV 6h	IFNβ	23.3821	Actin	25.543			Ifit 1	23.4797	Actin	21.9217
	IFNβ	22.421	Actin	25.5843		Myc-STAT1-DM SeV 3h	Ifit 1	22.8793	Actin	22.0488
	IFNβ	22.726	Actin	25.4652			Ifit 1	22.6037	Actin	22.2262
SeV 12h	IFNβ	24.4221	Actin	25.3527			Ifit 1	22.6226	Actin	22.0793
	IFNβ	24.9241	Actin	25.5416		Myc-STAT1-DM SeV 6h	Ifit 1	20.797	Actin	21.5993
	IFNβ	24.481	Actin	25.6176			Ifit 1	20.7499	Actin	21.4029
							Ifit 1	20.9045	Actin	21.6188
						Myc-STAT1-DM SeV 12h	Ifit 1	21.0569	Actin	22.4111
							Ifit 1	21.0636	Actin	22.4727
							Ifit 1	20.9515	Actin	22.252
Fig7c
Liver						Liver						Liver
Rbck1+/+ mIFNβ- mouse1	Ifit 1	28.4832	Actin	22.7582		Rbck1+/+ mIFNβ- mouse1	Rsad2	29.5766	Actin	23.788		Rbck1+/+ mIFNβ- mouse1	Trim25	24.5269	Actin	22.7582
	Ifit 1	28.3008	Actin	22.5465			Rsad2	29.3967	Actin	24.2594			Trim25	24.3373	Actin	22.5465
	Ifit 1	27.9823	Actin	22.3552			Rsad2	29.3059	Actin	23.8541			Trim25	24.3702	Actin	22.3552
Rbck1+/+ mIFNβ- mouse2	Ifit 1	27.3215	Actin	22.7181		Rbck1+/+ mIFNβ- mouse2	Rsad2	30.3258	Actin	22.7582		Rbck1+/+ mIFNβ- mouse2	Trim25	24.2619	Actin	22.7181
	Ifit 1	27.8841	Actin	22.7726			Rsad2	29.7529	Actin	22.5465			Trim25	24.2537	Actin	22.7726
	Ifit 1	27.7611	Actin	22.7101			Rsad2	30.0895	Actin	22.3552			Trim25	23.9416	Actin	22.7101
Rbck1+/+ mIFNβ- mouse3	Ifit 1	27.7039	Actin	23.788		Rbck1+/+ mIFNβ- mouse3	Rsad2	29.0578	Actin	22.7181		Rbck1+/+ mIFNβ- mouse3	Trim25	25.5467	Actin	23.788
	Ifit 1	27.6092	Actin	24.2594			Rsad2	29.2723	Actin	22.7726			Trim25	25.5188	Actin	24.2594
	Ifit 1	27.4099	Actin	23.8541			Rsad2	29.0931	Actin	22.7101			Trim25	25.2058	Actin	23.8541
Rbck1+/+ mIFNβ- mouse4	Ifit 1	27.3675	Actin	23.2251		Rbck1+/+ mIFNβ- mouse4	Rsad2	27.7051	Actin	22.2792		Rbck1+/+ mIFNβ- mouse4	Trim25	23.9836	Actin	22.2792
	Ifit 1	27.3208	Actin	23.5384			Rsad2	28.0042	Actin	22.3453			Trim25	23.9657	Actin	22.3453
	Ifit 1	27.1801	Actin	23.7336			Rsad2	27.6489	Actin	22.2402			Trim25	24.0602	Actin	22.2402
Rbck1+/+ mIFNβ- mouse5	Ifit 1	26.3896	Actin	22.2792		Rbck1+/+ mIFNβ- mouse5	Rsad2	27.8244	Actin	22.716		Rbck1+/+ mIFNβ- mouse5	Trim25	24.1817	Actin	22.716
	Ifit 1	26.4093	Actin	22.3453			Rsad2	27.9284	Actin	22.9139			Trim25	23.994	Actin	22.9139
	Ifit 1	26.8888	Actin	22.2402			Rsad2	27.8931	Actin	22.6639			Trim25	24.1458	Actin	22.6639
Rbck1+/+ mIFNβ- mouse6	Ifit 1	26.6341	Actin	22.7739		Rbck1+/+ mIFNβ- mouse6	Rsad2	29.2578	Actin	23.8922		Rbck1+/+ mIFNβ- mouse6	Trim25	24.1031	Actin	22.7739
	Ifit 1	26.6867	Actin	22.7668			Rsad2	29.379	Actin	23.8412			Trim25	24.2115	Actin	22.7668
	Ifit 1	26.4691	Actin	22.9294			Rsad2	29.278	Actin	23.8189			Trim25	24.2228	Actin	22.9294
Rbck1+/+ mIFNβ+ mouse1	Ifit 1	21.6042	Actin	20.4466		Rbck1+/+ mIFNβ+ mouse1	Rsad2	24.6256	Actin	20.4466		Rbck1+/+ mIFNβ+ mouse1	Trim25	22.1868	Actin	20.3489
	Ifit 1	21.4609	Actin	19.9558			Rsad2	24.5249	Actin	19.9558			Trim25	21.9923	Actin	20.6675
	Ifit 1	21.855	Actin	20.1435			Rsad2	23.9717	Actin	20.1435			Trim25	21.8865	Actin	20.7141
Rbck1+/+ mIFNβ+ mouse2	Ifit 1	21.2536	Actin	20.3489		Rbck1+/+ mIFNβ+ mouse2	Rsad2	24.6422	Actin	20.4227		Rbck1+/+ mIFNβ+ mouse2	Trim25	22.01	Actin	20.4227
	Ifit 1	21.5042	Actin	20.6675			Rsad2	25.2435	Actin	20.7519			Trim25	22.0044	Actin	20.7519
	Ifit 1	21.7773	Actin	20.7141			Rsad2	24.8109	Actin	21.0461			Trim25	21.7409	Actin	21.0461
Rbck1+/+ mIFNβ+ mouse3	Ifit 1	22.3436	Actin	20.449		Rbck1+/+ mIFNβ+ mouse3	Rsad2	23.9317	Actin	20.353		Rbck1+/+ mIFNβ+ mouse3	Trim25	21.8104	Actin	20.353
	Ifit 1	22.4593	Actin	20.9535			Rsad2	23.9542	Actin	20.2308			Trim25	21.6766	Actin	20.2308
	Ifit 1	21.4619	Actin	20.3979			Rsad2	23.8691	Actin	20.577			Trim25	21.8037	Actin	20.577
Rbck1+/+ mIFNβ+ mouse4	Ifit 1	20.9976	Actin	20.4227		Rbck1+/+ mIFNβ+ mouse4	Rsad2	24.9364	Actin	21.154		Rbck1+/+ mIFNβ+ mouse4	Trim25	22.1578	Actin	21.154
	Ifit 1	21.588	Actin	20.7519			Rsad2	24.4018	Actin	21.0421			Trim25	22.1953	Actin	21.0421
	Ifit 1	21.7597	Actin	21.0461			Rsad2	24.7474	Actin	20.9506			Trim25	22.0284	Actin	20.9506
Rbck1+/+ mIFNβ+ mouse5	Ifit 1	22.5214	Actin	21.2685		Rbck1+/+ mIFNβ+ mouse5	Rsad2	24.9375	Actin	21.6066		Rbck1+/+ mIFNβ+ mouse5	Trim25	22.3844	Actin	21.6066
	Ifit 1	22.5956	Actin	21.4985			Rsad2	25.1765	Actin	21.7522			Trim25	22.4815	Actin	21.7522
	Ifit 1	22.5861	Actin	20.8705			Rsad2	24.9667	Actin	21.5818			Trim25	22.6634	Actin	21.5818
Rbck1+/+ mIFNβ+ mouse6	Ifit 1	23.9872	Actin	22.983		Rbck1+/+ mIFNβ+ mouse6	Rsad2	26.7365	Actin	22.983		Rbck1+/+ mIFNβ+ mouse6	Trim25	23.7878	Actin	22.983
	Ifit 1	24.0083	Actin	23.118			Rsad2	26.9429	Actin	23.118			Trim25	23.8739	Actin	23.118
	Ifit 1	23.7951	Actin	22.91			Rsad2	26.677	Actin	22.91			Trim25	23.7827	Actin	22.91
Rbck1+/- mIFNβ- mouse1	Ifit 1	28.4941	Actin	24.2064		Rbck1+/- mIFNβ- mouse1	Rsad2	30.082	Actin	24.2064		Rbck1+/- mIFNβ- mouse1	Trim25	25.3665	Actin	24.2064
	Ifit 1	28.7919	Actin	24.248			Rsad2	29.9802	Actin	24.248			Trim25	25.5186	Actin	24.248
	Ifit 1	28.7892	Actin	24.6186			Rsad2	30.0183	Actin	24.6186			Trim25	24.8844	Actin	24.6186
Rbck1+/- mIFNβ- mouse2	Ifit 1	26.9502	Actin	23.2982		Rbck1+/- mIFNβ- mouse2	Rsad2	28.7285	Actin	23.2982		Rbck1+/- mIFNβ- mouse2	Trim25	26.8042	Actin	25.15
	Ifit 1	27.1332	Actin	23.2103			Rsad2	29.0888	Actin	23.2103			Trim25	26.9883	Actin	25.2461
	Ifit 1	27.1697	Actin	23.4188			Rsad2	29.1981	Actin	23.4188			Trim25	26.2242	Actin	25.2475
Rbck1+/- mIFNβ- mouse3	Ifit 1	28.3151	Actin	24.3086		Rbck1+/- mIFNβ- mouse3	Rsad2	29.4234	Actin	24.3086		Rbck1+/- mIFNβ- mouse3	Trim25	26.0178	Actin	24.443
	Ifit 1	28.1629	Actin	24.3089			Rsad2	29.5066	Actin	24.3089			Trim25	25.4631	Actin	24.2703
	Ifit 1	28.0978	Actin	24.4783			Rsad2	29.2159	Actin	24.4783			Trim25	25.7183	Actin	24.512
Rbck1+/- mIFNβ- mouse4	Ifit 1	26.9129	Actin	24.0103		Rbck1+/- mIFNβ- mouse4	Rsad2	28.7783	Actin	24.0103		Rbck1+/- mIFNβ- mouse4	Trim25	25.14	Actin	24.034
	Ifit 1	26.9655	Actin	24.0972			Rsad2	28.8076	Actin	24.0972			Trim25	25.1192	Actin	24.4193
	Ifit 1	26.9609	Actin	23.969			Rsad2	28.6816	Actin	23.969			Trim25	25.446	Actin	24.4352
Rbck1-/- mIFNβ- mouse5	Ifit 1	28.482	Actin	24.3817		Rbck1-/- mIFNβ- mouse5	Rsad2	29.9034	Actin	24.3817		Rbck1-/- mIFNβ- mouse5	Trim25	24.7299	Actin	23.2982
	Ifit 1	28.5874	Actin	24.4454			Rsad2	30.1282	Actin	24.4454			Trim25	24.4783	Actin	23.2103
	Ifit 1	28.6908	Actin	24.573			Rsad2	30.266	Actin	24.573			Trim25	24.9589	Actin	23.4188
Rbck1+/- mIFNβ- mouse6	Ifit 1	26.5526	Actin	23.2752		Rbck1+/- mIFNβ- mouse6	Rsad2	27.9844	Actin	23.2752		Rbck1+/- mIFNβ- mouse6	Trim25	24.2431	Actin	23.2752
	Ifit 1	26.4417	Actin	23.4499			Rsad2	27.9131	Actin	23.4499			Trim25	24.1638	Actin	23.4499
	Ifit 1	26.5009	Actin	23.7578			Rsad2	28.2857	Actin	23.7578			Trim25	24.3855	Actin	23.7578
Rbck1+/- mIFNβ+ mouse1	Ifit 1	22.2653	Actin	22.2438		Rbck1+/- mIFNβ+ mouse1	Rsad2	24.7018	Actin	22.2438		Rbck1+/- mIFNβ+ mouse1	Trim25	22.6114	Actin	22.2438
	Ifit 1	22.1763	Actin	22.0244			Rsad2	24.9215	Actin	22.0244			Trim25	22.8133	Actin	22.0244
	Ifit 1	21.9047	Actin	22.5681			Rsad2	24.5641	Actin	22.5681			Trim25	23.0256	Actin	22.5681
Rbck1+/- mIFNβ+ mouse2	Ifit 1	21.3681	Actin	22.2932		Rbck1+/- mIFNβ+ mouse2	Rsad2	24.5208	Actin	22.2932		Rbck1+/- mIFNβ+ mouse2	Trim25	22.9142	Actin	22.2932
	Ifit 1	21.5774	Actin	22.3633			Rsad2	24.5949	Actin	22.3633			Trim25	22.842	Actin	22.3633
	Ifit 1	21.4314	Actin	22.6591			Rsad2	24.8862	Actin	22.6591			Trim25	22.7419	Actin	22.6591
Rbck1+/- mIFNβ+ mouse3	Ifit 1	21.6014	Actin	22.4498		Rbck1+/- mIFNβ+ mouse3	Rsad2	25.2194	Actin	22.4498		Rbck1+/- mIFNβ+ mouse3	Trim25	22.1681	Actin	22.4498
	Ifit 1	22.2622	Actin	22.4915			Rsad2	25.1331	Actin	22.4915			Trim25	22.3081	Actin	22.4915
	Ifit 1	22.1113	Actin	22.4109			Rsad2	25.0574	Actin	22.4109			Trim25	22.4499	Actin	22.4109
Rbck1+/- mIFNβ+ mouse4	Ifit 1	21.1917	Actin	21.7119		Rbck1+/- mIFNβ+ mouse4	Rsad2	23.7846	Actin	21.7119		Rbck1+/- mIFNβ+ mouse4	Trim25	23.4117	Actin	22.8933
	Ifit 1	21.7149	Actin	21.7321			Rsad2	24.2809	Actin	21.7321			Trim25	23.7954	Actin	22.9523
	Ifit 1	21.679	Actin	21.7324			Rsad2	24.433	Actin	21.7324			Trim25	23.5201	Actin	22.9376
Rbck1+/- IFNβ+ mouse5	Ifit 1	21.5725	Actin	22.0771		Rbck1+/- IFNβ+ mouse5	Rsad2	24.6174	Actin	21.9462		Rbck1+/- IFNβ+ mouse5	Trim25	22.8146	Actin	22.0771
	Ifit 1	21.2044	Actin	21.9586			Rsad2	24.9017	Actin	21.9751			Trim25	22.7241	Actin	21.9586
	Ifit 1	21.4957	Actin	21.9476			Rsad2	24.4674	Actin	22.2872			Trim25	22.5518	Actin	21.9476
Rbck1+/- IFNβ+ mouse6	Ifit 1	20.844	Actin	22.1242		Rbck1+/- IFNβ+ mouse6	Rsad2	25.0695	Actin	22.1242		Rbck1+/- IFNβ+ mouse6	Trim25	22.8018	Actin	22.1242
	Ifit 1	20.426	Actin	22.678			Rsad2	25.0597	Actin	22.678			Trim25	23.2134	Actin	22.678
	Ifit 1	20.9307	Actin	22.9197			Rsad2	25.0706	Actin	22.9197			Trim25	23.0215	Actin	22.9197
Fig7d
Spleen						Heart						Kidney
Rbck1+/+ mIFNβ- mouse1	Ifit 1	24.8477	Actin	19.083		Rbck1+/+ mIFNβ- mouse1	Ifit 1	26.8946	Actin	23.4658		Rbck1+/+ mIFNβ- mouse1	Ifit 1	26.9697	Actin	22.3312
	Ifit 1	24.4201	Actin	18.8545			Ifit 1	26.5599	Actin	23.5002			Ifit 1	26.3856	Actin	22.0287
	Ifit 1	24.9563	Actin	18.741			Ifit 1	26.4638	Actin	23.1051			Ifit 1	26.7413	Actin	22.184
Rbck1+/+ mIFNβ- mouse2	Ifit 1	25.4316	Actin	19.9734		Rbck1+/+ mIFNβ- mouse2	Ifit 1	27.3959	Actin	24.0889		Rbck1+/+ mIFNβ- mouse2	Ifit 1	26.8255	Actin	21.9494
	Ifit 1	25.9677	Actin	20.0832			Ifit 1	27.2374	Actin	23.8725			Ifit 1	27.127	Actin	22.3214
	Ifit 1	25.8597	Actin	19.7004			Ifit 1	27.2838	Actin	23.9572			Ifit 1	26.61	Actin	22.0461
Rbck1+/+ mIFNβ- mouse3	Ifit 1	24.8879	Actin	18.8446		Rbck1+/+ mIFNβ- mouse3	Ifit 1	26.4356	Actin	23.1559		Rbck1+/+ mIFNβ- mouse3	Ifit 1	26.643	Actin	22.245
	Ifit 1	24.985	Actin	18.9103			Ifit 1	26.2754	Actin	23.4062			Ifit 1	26.934	Actin	22.5074
	Ifit 1	24.7206	Actin	19.1568			Ifit 1	26.066	Actin	22.9126			Ifit 1	26.816	Actin	22.6473
Rbck1+/+ mIFNβ- mouse4	Ifit 1	25.584	Actin	20.4216		Rbck1+/+ mIFNβ- mouse4	Ifit 1	26.4211	Actin	23.505		Rbck1+/+ mIFNβ- mouse4	Ifit 1	26.9781	Actin	22.2315
	Ifit 1	25.9233	Actin	20.2888			Ifit 1	26.3286	Actin	23.1663			Ifit 1	26.839	Actin	22.4823
	Ifit 1	25.8267	Actin	20.4917			Ifit 1	26.3341	Actin	23.3935			Ifit 1	26.6719	Actin	22.2233
Rbck1+/+ mIFNβ- mouse5	Ifit 1	24.74	Actin	19.6097		Rbck1+/+ mIFNβ- mouse5	Ifit 1	26.4546	Actin	23.2236		Rbck1+/+ mIFNβ- mouse5	Ifit 1	26.9731	Actin	22.0461
	Ifit 1	24.5745	Actin	19.5542			Ifit 1	26.4441	Actin	23.2787			Ifit 1	26.6507	Actin	21.7749
	Ifit 1	24.5205	Actin	19.3683			Ifit 1	26.4025	Actin	23.2671			Ifit 1	26.6303	Actin	21.7609
Rbck1+/+ mIFNβ- mouse6	Ifit 1	25.6844	Actin	20.461		Rbck1+/+ mIFNβ- mouse6	Ifit 1	26.723	Actin	23.5728		Rbck1+/+ mIFNβ- mouse6	Ifit 1	27.1916	Actin	22.0945
	Ifit 1	25.5536	Actin	20.4492			Ifit 1	26.4967	Actin	23.5036			Ifit 1	27.3284	Actin	22.0875
	Ifit 1	25.9201	Actin	20.4074			Ifit 1	26.403	Actin	23.6191			Ifit 1	27.3306	Actin	22.292
Rbck1+/+ mIFNβ+ mouse1	Ifit 1	21.7989	Actin	18.5135		Rbck1+/+ mIFNβ+ mouse1	Ifit 1	23.5186	Actin	22.963		Rbck1+/+ mIFNβ+ mouse1	Ifit 1	23.3626	Actin	21.0156
	Ifit 1	21.7275	Actin	18.3433			Ifit 1	23.2819	Actin	22.8631			Ifit 1	23.5241	Actin	21.2521
	Ifit 1	21.6528	Actin	18.4333			Ifit 1	23.191	Actin	22.821			Ifit 1	23.3625	Actin	20.8099
Rbck1+/+ mIFNβ+ mouse2	Ifit 1	21.4604	Actin	18.1508		Rbck1+/+ mIFNβ+ mouse2	Ifit 1	21.8679	Actin	21.9049		Rbck1+/+ mIFNβ+ mouse2	Ifit 1	23.6355	Actin	22.0762
	Ifit 1	21.4846	Actin	17.996			Ifit 1	22.7287	Actin	22.292			Ifit 1	23.7032	Actin	22.3094
	Ifit 1	21.4447	Actin	18.1764			Ifit 1	22.6129	Actin	21.8761			Ifit 1	23.6089	Actin	22.0661
Rbck1+/+ mIFNβ+ mouse3	Ifit 1	21.0832	Actin	18.6177		Rbck1+/+ mIFNβ+ mouse3	Ifit 1	22.9408	Actin	22.3751		Rbck1+/+ mIFNβ+ mouse3	Ifit 1	23.4137	Actin	21.3863
	Ifit 1	21.7075	Actin	18.8538			Ifit 1	22.8611	Actin	22.3527			Ifit 1	23.5541	Actin	21.4641
	Ifit 1	21.3425	Actin	18.4061			Ifit 1	22.8661	Actin	22.3873			Ifit 1	23.6494	Actin	21.4024
Rbck1+/+ mIFNβ+ mouse4	Ifit 1	21.2657	Actin	18.1463		Rbck1+/+ mIFNβ+ mouse4	Ifit 1	22.9767	Actin	22.0035		Rbck1+/+ mIFNβ+ mouse4	Ifit 1	23.9094	Actin	21.8313
	Ifit 1	21.234	Actin	18.1719			Ifit 1	22.9464	Actin	22.0129			Ifit 1	24.0082	Actin	21.6953
	Ifit 1	21.2101	Actin	18.4525			Ifit 1	23.0701	Actin	21.8747			Ifit 1	24.0332	Actin	21.7473
Rbck1+/+ mIFNβ+ mouse5	Ifit 1	21.9068	Actin	19.2789		Rbck1+/+ mIFNβ+ mouse5	Ifit 1	22.5791	Actin	21.756		Rbck1+/+ mIFNβ+ mouse5	Ifit 1	23.662	Actin	21.8447
	Ifit 1	21.8504	Actin	19.3964			Ifit 1	22.6296	Actin	21.9205			Ifit 1	23.3562	Actin	21.5442
	Ifit 1	22.0475	Actin	19.3523			Ifit 1	22.5838	Actin	21.9801			Ifit 1	23.79	Actin	21.931
Rbck1+/+ mIFNβ+ mouse6	Ifit 1	22.1765	Actin	19.5525		Rbck1+/+ mIFNβ+ mouse6	Ifit 1	23.0352	Actin	22.8022		Rbck1+/+ mIFNβ+ mouse6	Ifit 1	25.0224	Actin	22.6772
	Ifit 1	22.1785	Actin	19.5322			Ifit 1	23.1312	Actin	22.7821			Ifit 1	25.091	Actin	22.8094
	Ifit 1	22.7324	Actin	19.383			Ifit 1	23.1411	Actin	22.8102			Ifit 1	25.1196	Actin	22.7838
Rbck1+/- mIFNβ- mouse1	Ifit 1	24.4493	Actin	20.2946		Rbck1+/- mIFNβ- mouse1	Ifit 1	29.8735	Actin	28.3419		Rbck1+/- mIFNβ- mouse1	Ifit 1	27.3893	Actin	24.3039
	Ifit 1	24.7556	Actin	20.0817			Ifit 1	30.0014	Actin	28.2131			Ifit 1	27.5785	Actin	24.373
	Ifit 1	24.9004	Actin	20.8411			Ifit 1	30.0818	Actin	28.4675			Ifit 1	27.6191	Actin	24.5992
Rbck1+/- mIFNβ- mouse2	Ifit 1	24.8919	Actin	20.206		Rbck1+/- mIFNβ- mouse2	Ifit 1	26.4415	Actin	23.9915		Rbck1+/- mIFNβ- mouse2	Ifit 1	27.0781	Actin	23.4023
	Ifit 1	24.8373	Actin	20.1832			Ifit 1	26.7337	Actin	23.8822			Ifit 1	27.237	Actin	23.4809
	Ifit 1	25.016	Actin	20.1477			Ifit 1	27.0597	Actin	23.9218			Ifit 1	27.1735	Actin	23.1741
Rbck1+/- mIFNβ- mouse3	Ifit 1	26.9431	Actin	22.3822		Rbck1+/- mIFNβ- mouse3	Ifit 1	26.8205	Actin	23.9756		Rbck1+/- mIFNβ- mouse3	Ifit 1	26.6694	Actin	23.0742
	Ifit 1	27.0067	Actin	22.4641			Ifit 1	26.715	Actin	23.9606			Ifit 1	26.7941	Actin	23.2772
	Ifit 1	27.218	Actin	22.4003			Ifit 1	26.8513	Actin	24.6177			Ifit 1	26.8333	Actin	23.0099
Rbck1+/- mIFNβ- mouse4	Ifit 1	25.3404	Actin	20.3584		Rbck1+/- mIFNβ- mouse4	Ifit 1	25.3798	Actin	23.9332		Rbck1+/- mIFNβ- mouse4	Ifit 1	26.9857	Actin	22.9629
	Ifit 1	25.4446	Actin	20.2256			Ifit 1	25.5868	Actin	24.1109			Ifit 1	27.0571	Actin	22.9624
	Ifit 1	25.2936	Actin	20.2919			Ifit 1	25.8002	Actin	24.2168			Ifit 1	27.0424	Actin	22.9934
Rbck1-/- mIFNβ- mouse5	Ifit 1	24.8953	Actin	20.3562		Rbck1-/- mIFNβ- mouse5	Ifit 1	27.1281	Actin	24.2698		Rbck1-/- mIFNβ- mouse5	Ifit 1	26.964	Actin	23.3729
	Ifit 1	24.8151	Actin	20.6568			Ifit 1	27.2345	Actin	24.4998			Ifit 1	27.0362	Actin	23.6247
	Ifit 1	24.9677	Actin	20.5909			Ifit 1	27.2191	Actin	24.4556			Ifit 1	26.6137	Actin	23.6435
Rbck1+/- mIFNβ- mouse6	Ifit 1	25.6293	Actin	20.3698		Rbck1+/- mIFNβ- mouse6	Ifit 1	26.9848	Actin	24.0545		Rbck1+/- mIFNβ- mouse6	Ifit 1	27.6723	Actin	23.6947
	Ifit 1	25.5359	Actin	21.7621			Ifit 1	26.9213	Actin	24.1709			Ifit 1	27.8385	Actin	23.9533
	Ifit 1	25.7748	Actin	20.9065			Ifit 1	27.0347	Actin	24.8577			Ifit 1	27.901	Actin	23.8947
Rbck1+/- mIFNβ+ mouse1	Ifit 1	21.6641	Actin	19.0171		Rbck1+/- mIFNβ+ mouse1	Ifit 1	20.9763	Actin	22.8124		Rbck1+/- mIFNβ+ mouse1	Ifit 1	21.6351	Actin	22.1895
	Ifit 1	22.008	Actin	18.8591			Ifit 1	20.819	Actin	22.9216			Ifit 1	21.7061	Actin	22.3249
	Ifit 1	21.9399	Actin	19.3146			Ifit 1	20.7329	Actin	22.8854			Ifit 1	21.9377	Actin	22.5801
Rbck1+/- mIFNβ+ mouse2	Ifit 1	21.4247	Actin	19.4507		Rbck1+/- mIFNβ+ mouse2	Ifit 1	23.4876	Actin	23.5968		Rbck1+/- mIFNβ+ mouse2	Ifit 1	24.0402	Actin	23.2293
	Ifit 1	21.3162	Actin	18.9047			Ifit 1	23.5215	Actin	23.6668			Ifit 1	23.9466	Actin	23.1573
	Ifit 1	21.4435	Actin	19.0208			Ifit 1	23.7565	Actin	23.8295			Ifit 1	23.3008	Actin	23.1102
Rbck1+/- mIFNβ+ mouse3	Ifit 1	22.9081	Actin	20.2091		Rbck1+/- mIFNβ+ mouse3	Ifit 1	20.823	Actin	23.2504		Rbck1+/- mIFNβ+ mouse3	Ifit 1	22.754	Actin	23.071
	Ifit 1	22.7837	Actin	20.0077			Ifit 1	21.8987	Actin	23.4756			Ifit 1	22.6562	Actin	22.8469
	Ifit 1	22.7823	Actin	20.2931			Ifit 1	21.4373	Actin	23.3452			Ifit 1	22.2541	Actin	22.7531
Rbck1+/- mIFNβ+ mouse4	Ifit 1	24.3019	Actin	21.6948		Rbck1+/- mIFNβ+ mouse4	Ifit 1	22.7338	Actin	22.9413		Rbck1+/- mIFNβ+ mouse4	Ifit 1	23.3058	Actin	22.9442
	Ifit 1	24.3106	Actin	21.7002			Ifit 1	22.657	Actin	22.8889			Ifit 1	23.2668	Actin	23.0752
	Ifit 1	24.1737	Actin	22.0575			Ifit 1	22.4591	Actin	23.2862			Ifit 1	23.0697	Actin	22.8796
Rbck1+/- IFNβ+ mouse5	Ifit 1	21.3137	Actin	19.5998		Rbck1+/- IFNβ+ mouse5	Ifit 1	22.5255	Actin	23.5045		Rbck1+/- IFNβ+ mouse5	Ifit 1	23.6321	Actin	22.7969
	Ifit 1	21.9304	Actin	19.9141			Ifit 1	22.4696	Actin	23.8021			Ifit 1	23.9449	Actin	22.8572
	Ifit 1	21.4341	Actin	19.922			Ifit 1	22.6665	Actin	23.6626			Ifit 1	23.7506	Actin	22.8216
Rbck1+/- IFNβ+ mouse6	Ifit 1	23.1142	Actin	20.2285		Rbck1+/- IFNβ+ mouse6	Ifit 1	22.8665	Actin	23.312		Rbck1+/- IFNβ+ mouse6	Ifit 1	23.2774	Actin	23.0394
	Ifit 1	23.3428	Actin	20.3491			Ifit 1	22.8272	Actin	23.3557			Ifit 1	23.5671	Actin	23.0114
	Ifit 1	23.2189	Actin	20.5181			Ifit 1	22.9769	Actin	23.7302			Ifit 1	23.6603	Actin	23.5394
Fig7e
Liver						Spleen						Lung
Rbck1+/+ mouse1	VSV	30.1103	Actin	22.7011		Rbck1+/+ mouse1	VSV	29.272	Actin	19.4383		Rbck1+/+ mouse1	VSV	30.0277	Actin	21.2366
	VSV	29.8158	Actin	22.8146			VSV	29.1047	Actin	19.2292			VSV	30.1471	Actin	20.9849
	VSV	29.8085	Actin	22.9388			VSV	29.0765	Actin	19.6202			VSV	30.2773	Actin	21.466
Rbck1+/+ mouse2	VSV	30.3181	Actin	22.7241		Rbck1+/+ mouse2	VSV	29.3998	Actin	19.674		Rbck1+/+ mouse2	VSV	29.8872	Actin	20.7019
	VSV	30.5167	Actin	22.8229			VSV	29.4055	Actin	19.542			VSV	29.7472	Actin	21.1509
	VSV	30.8407	Actin	22.3946			VSV	28.9862	Actin	19.396			VSV	29.5266	Actin	20.7198
Rbck1+/+ mouse3	VSV	31.9275	Actin	22.9079		Rbck1+/+ mouse3	VSV	29.4159	Actin	19.3709		Rbck1+/+ mouse3	VSV	30.0966	Actin	20.9861
	VSV	31.168	Actin	23.1029			VSV	29.9652	Actin	19.519			VSV	30.1983	Actin	21.044
	VSV	31.8831	Actin	22.9531			VSV	29.834	Actin	19.4875			VSV	29.7215	Actin	21.2729
Rbck1+/+ mouse4	VSV	29.105	Actin	22.3335		Rbck1+/+ mouse4	VSV	28.5564	Actin	19.3218		Rbck1+/+ mouse4	VSV	30.1182	Actin	20.9005
	VSV	28.9087	Actin	22.7579			VSV	28.2463	Actin	19.2936			VSV	30.1717	Actin	20.7953
	VSV	28.7321	Actin	22.1476			VSV	28.4308	Actin	19.3195			VSV	30.1887	Actin	21.0019
Rbck1+/+ mouse5	VSV	29.0711	Actin	21.9416		Rbck1+/+ mouse5	VSV	29.5499	Actin	19.3166		Rbck1+/+ mouse5	VSV	28.5128	Actin	20.8919
	VSV	28.8363	Actin	21.8958			VSV	29.3303	Actin	19.3987			VSV	29.3757	Actin	20.8688
	VSV	28.8761	Actin	21.9417			VSV	29.554	Actin	19.4441			VSV	29.4878	Actin	20.9467
Rbck1+/+ mouse6	VSV	28.6723	Actin	22.1616		Rbck1+/+ mouse6	VSV	30.052	Actin	19.5916		Rbck1+/+ mouse6	VSV	30.4893	Actin	20.4335
	VSV	28.7789	Actin	22.1302			VSV	29.9703	Actin	19.4422			VSV	30.1633	Actin	20.7833
	VSV	28.7478	Actin	22.1411			VSV	29.8203	Actin	19.6653			VSV	30.5818	Actin	20.9705
Rbck1+/- mouse1	VSV	29.0699	Actin	21.2872		Rbck1+/- mouse1	VSV	29.6611	Actin	18.8961		Rbck1+/- mouse1	VSV	30.2269	Actin	20.2901
	VSV	28.9681	Actin	21.3502			VSV	29.5343	Actin	18.847			VSV	29.9024	Actin	20.3212
	VSV	29.0954	Actin	21.3688			VSV	29.4906	Actin	18.855			VSV	30.4576	Actin	20.494
Rbck1+/- mouse2	VSV	30.2246	Actin	22.0497		Rbck1+/- mouse2	VSV	29.9411	Actin	19.3998		Rbck1+/- mouse2	VSV	30.0792	Actin	20.2843
	VSV	30.3607	Actin	22.12			VSV	30.2517	Actin	19.4004			VSV	29.7127	Actin	20.3768
	VSV	30.0465	Actin	22.1447			VSV	29.972	Actin	19.3933			VSV	29.8777	Actin	20.2466
Rbck1+/- mouse3	VSV	30.4144	Actin	22.7435		Rbck1+/- mouse3	VSV	29.957	Actin	19.3029		Rbck1+/- mouse3	VSV	30.2266	Actin	20.49
	VSV	30.2214	Actin	22.658			VSV	29.6167	Actin	19.0498			VSV	30.1414	Actin	19.9725
	VSV	30.3781	Actin	22.8329			VSV	29.6011	Actin	19.2457			VSV	30.3936	Actin	20.2979
Rbck1+/- mouse4	VSV	30.5937	Actin	22.6169		Rbck1+/- mouse4	VSV	29.9471	Actin	18.8722		Rbck1+/- mouse4	VSV	30.9012	Actin	21.0493
	VSV	30.2938	Actin	22.2283			VSV	30.2178	Actin	18.6216			VSV	30.4994	Actin	20.682
	VSV	30.3181	Actin	22.4538			VSV	30.1002	Actin	18.9747			VSV	30.5868	Actin	21.09
Rbck1+/- mouse5	VSV	30.9845	Actin	22.3175		Rbck1+/- mouse5	VSV	30.8825	Actin	19.195		Rbck1+/- mouse5	VSV	30.9138	Actin	20.8176
	VSV	31.2741	Actin	22.1219			VSV	30.9635	Actin	19.0673			VSV	30.4402	Actin	20.6861
	VSV	31.0965	Actin	22.0361			VSV	31.097	Actin	19.2505			VSV	30.5503	Actin	20.895
Rbck1+/- mouse6	VSV	30.5341	Actin	23.6027		Rbck1+/- mouse6	VSV	29.9791	Actin	18.8603		Rbck1+/- mouse6	VSV	31.9251	Actin	20.7301
	VSV	30.4648	Actin	23.3562			VSV	29.6259	Actin	18.8684			VSV	31.4766	Actin	20.8393
	VSV	30.4433	Actin	23.726			VSV	29.6841	Actin	18.7687			VSV	31.5091	Actin	20.8603
Fig8c
GFP-STAT1-WT mouse1	Ifit 1	28.8967	Actin	27.9411		GFP-STAT1-WT mouse1	Rsad2	27.0364	Actin	27.9411
	Ifit 1	28.4112	Actin	27.918			Rsad2	27.2026	Actin	27.918
	Ifit 1	28.4983	Actin	27.97			Rsad2	26.8661	Actin	27.97
GFP-STAT1-WT mouse2	Ifit 1	30.7821	Actin	29.3727		GFP-STAT1-WT mouse2	Rsad2	26.7984	Actin	26.324
	Ifit 1	30.991	Actin	29.1949			Rsad2	26.7073	Actin	26.2844
	Ifit 1	30.4924	Actin	29.1929			Rsad2	26.4925	Actin	26.1225
GFP-STAT1-WT mouse3	Ifit 1	27.6754	Actin	26.324		GFP-STAT1-WT mouse3	Rsad2	26.9224	Actin	26.2941
	Ifit 1	27.5273	Actin	26.2844			Rsad2	26.3314	Actin	26.2506
	Ifit 1	27.3423	Actin	26.1225			Rsad2	26.459	Actin	26.0558
GFP-STAT1-WT mouse4	Ifit 1	27.3367	Actin	26.2941		GFP-STAT1-WT mouse4	Rsad2	26.2868	Actin	25.1086
	Ifit 1	27.3283	Actin	26.2506			Rsad2	26.1091	Actin	24.9802
	Ifit 1	27.2269	Actin	26.0558			Rsad2	26.0549	Actin	25.0674
GFP-STAT1-WT mouse5	Ifit 1	26.7518	Actin	25.1086		GFP-STAT1-WT mouse5	Rsad2	26.9413	Actin	27.9378
	Ifit 1	26.8773	Actin	24.9802			Rsad2	27.0142	Actin	27.7893
	Ifit 1	26.7651	Actin	25.0674			Rsad2	26.8568	Actin	27.9486
GFP-STAT1-WT mouse6	Ifit 1	28.2444	Actin	27.9378		GFP-STAT1-WT mouse6	Rsad2	27.1122	Actin	27.9906
	Ifit 1	28.472	Actin	27.7893			Rsad2	26.9946	Actin	27.9602
	Ifit 1	28.3725	Actin	27.9486			Rsad2	27.1022	Actin	28.1748
GFP-STAT1-K511/652R mouse1	Ifit 1	27.6736	Actin	29.9028		GFP-STAT1-K511/652R mouse1	Rsad2	24.8175	Actin	27.9554
	Ifit 1	27.7668	Actin	29.8674			Rsad2	24.7564	Actin	28.3678
	Ifit 1	27.6234	Actin	30.0466			Rsad2	25.0631	Actin	28.8867
GFP-STAT1-K511/652R mouse2	Ifit 1	26.5789	Actin	27.7011		GFP-STAT1-K511/652R mouse2	Rsad2	24.863	Actin	29.9028
	Ifit 1	26.6761	Actin	27.7876			Rsad2	24.5187	Actin	29.8674
	Ifit 1	26.5812	Actin	27.9388			Rsad2	24.9577	Actin	30.0466
GFP-STAT1-K511/652R mouse3	Ifit 1	26.4475	Actin	28.2263		GFP-STAT1-K511/652R mouse3	Rsad2	26.1986	Actin	28.9486
	Ifit 1	26.5925	Actin	28.1154			Rsad2	26.2327	Actin	28.9996
	Ifit 1	26.5052	Actin	28.3524			Rsad2	26.2476	Actin	29.2476
GFP-STAT1-K511/652R mouse4	Ifit 1	27.8443	Actin	29.5212		GFP-STAT1-K511/652R mouse4	Rsad2	24.5142	Actin	28.2263
	Ifit 1	27.9505	Actin	29.6488			Rsad2	24.5445	Actin	28.1154
	Ifit 1	27.9881	Actin	29.7834			Rsad2	24.4214	Actin	28.3524
GFP-STAT1-K511/652R mouse5	Ifit 1	27.8648	Actin	29.0823		GFP-STAT1-K511/652R mouse5	Rsad2	25.2642	Actin	29.5212
	Ifit 1	27.7428	Actin	29.3076			Rsad2	25.4067	Actin	29.6488
	Ifit 1	28.4276	Actin	29.4501			Rsad2	25.4792	Actin	29.7834
GFP-STAT1-K511/652R mouse6	Ifit 1	26.6679	Actin	27.3351		GFP-STAT1-K511/652R mouse6	Rsad2	25.9166	Actin	29.0823
	Ifit 1	26.8486	Actin	27.3089			Rsad2	25.7345	Actin	29.3076
	Ifit 1	26.8711	Actin	27.4631			Rsad2	25.8431	Actin	29.4501
Supplementary Figure 2a
shCON	Stat1	22.17	Actin	17.66		shCON	Stat2	24.76	Actin	17.66
	Stat1	22.02	Actin	17.77			Stat2	24.71	Actin	17.77
	Stat1	22.16	Actin	17.7			Stat2	24.74	Actin	17.7
shHOIP(#1)	Stat1	22.09	Actin	17.9		shHOIP(#1)	Stat2	24.8	Actin	17.9
	Stat1	22.25	Actin	18.16			Stat2	24.9	Actin	18.06
	Stat1	22.15	Actin	18.06			Stat2	24.89	Actin	18.14
shHOIP(#2)	Stat1	22.5	Actin	17.82		shHOIP(#2)	Stat2	24.84	Actin	17.82
	Stat1	22.01	Actin	17.84			Stat2	24.81	Actin	17.84
	Stat1	21.99	Actin	17.76			Stat2	24.76	Actin	17.76
Supplementary Figure 2d						Supplementary Figure 2f
shCON IFNɑ-	Isg54	28.99	Actin	17.95		CON IFNɑ-	Ifit 1	21.4	Actin	15.31
	Isg54	29.19	Actin	17.94			Ifit 1	21.36	Actin	15.11
	Isg54	29.09	Actin	18.13			Ifit 1	21.52	Actin	15.58
shCON IFNɑ+	Isg54	27.39	Actin	17.38		CON IFNɑ+	Ifit 1	17.99	Actin	16.09
	Isg54	27.33	Actin	17.19			Ifit 1	17.91	Actin	15.95
	Isg54	27.12	Actin	17.76			Ifit 1	17.91	Actin	15.88
shHOIP(#1) IFNɑ+	Isg54	26.3	Actin	16.97		LUBAC IFNɑ+	Ifit 1	18.56	Actin	16.18
	Isg54	26.23	Actin	17.03			Ifit 1	18.35	Actin	15.98
	Isg54	26.32	Actin	17.32			Ifit 1	18.46	Actin	16.08
shHOIP(#2) IFNɑ+	Isg54	26.38	Actin	17.18
	Isg54	26.41	Actin	17.55
	Isg54	26.37	Actin	17.45
Supplementary Figure 2g
shCON IFNɑ-	Icp27	18.35	Actin	19.64		shCON IFNɑ-	Ul46	20.49	Actin	19.64
	Icp27	17.74	Actin	19.78			Ul46	20.36	Actin	19.78
	Icp27	17.58	Actin	19.45			Ul46	20.55	Actin	19.45
shCON IFNɑ+	Icp27	20.39	Actin	20.37		shCON IFNɑ+	Ul46	22.68	Actin	20.37
	Icp27	20.03	Actin	20.4			Ul46	22.6	Actin	20.4
	Icp27	20.02	Actin	20.02			Ul46	22.96	Actin	20.02
shHOIP IFNɑ-	Icp27	20.18	Actin	19.82		shHOIP IFNɑ-	Ul46	22.91	Actin	19.82
	Icp27	19.94	Actin	19.91			Ul46	22.75	Actin	19.91
	Icp27	19.72	Actin	19.76			Ul46	22.78	Actin	19.76
shHOIP IFNɑ+	Icp27	21.26	Actin	19.74		shHOIP IFNɑ+	Ul46	23.96	Actin	19.74
	Icp27	21.42	Actin	19.65			Ul46	23.93	Actin	19.65
	Icp27	22.84	Actin	19.61			Ul46	24.02	Actin	19.61
Supplementary Figure 2i						Supplementary Figure 2j
shCON	Mx1	31.7	Actin	15.75		shCON	VSV	26.87	Actin	15.91		shCON	SeV	24.26	Actin	14.98		shCON	HSV	36.6	Actin	16.3
	Mx1	31.88	Actin	15.4			VSV	26.47	Actin	16.1			SeV	23.93	Actin	15.06			HSV	36.13	Actin	16.19
	Mx1	31.05	Actin	15.66			VSV	26.71	Actin	15.94			SeV	23.9	Actin	15			HSV	35.71	Actin	16.13
shHOIP(#1)	Mx1	30.99	Actin	15.22		shHOIP	VSV	27.46	Actin	15.95		shHOIP	SeV	24.68	Actin	14.75		shHOIP	HSV	36.24	Actin	13.72
	Mx1	30.69	Actin	15.83			VSV	27.13	Actin	15.7			SeV	24.42	Actin	15.06			HSV	36.73	Actin	13.79
	Mx1	30.93	Actin	15.75			VSV	27.18	Actin	16.31			SeV	24.29	Actin	15.08			HSV	35.89	Actin	13.49
shHOIP(#2)	Mx1	30.89	Actin	16.15
	Mx1	30.94	Actin	16.34
	Mx1	30.72	Actin	16.4
Supplementary Figure 2k
CON	VSV	32.9	Actin	16.6		CON	SeV	27.3	Actin	15.66		CON	HSV	29.56	Actin	17.5
	VSV	31.77	Actin	16.23			SeV	27.13	Actin	15.36			HSV	29.3	Actin	17.51
	VSV	31.56	Actin	13.77			SeV	27.39	Actin	15.67			HSV	29.35	Actin	17.49
LUBAC	VSV	31.62	Actin	16.51		LUBAC	SeV	26.94	Actin	15.88		LUBAC	HSV	28.63	Actin	17.49
	VSV	31.69	Actin	16.32			SeV	27.43	Actin	16.32			HSV	28.88	Actin	17.54
	VSV	31.54	Actin	16.15			SeV	27.37	Actin	16.24			HSV	29.02	Actin	17.64
Supplementary Figure 2l
shCON	VSV	25.37	Actin	18.27		shCON	SeV	27.86	Actin	18.43
	VSV	25.3	Actin	17.94			SeV	27.53	Actin	18.25
	VSV	25.37	Actin	17.89			SeV	27.46	Actin	18.27
shHOIP(#1)	VSV	25.42	Actin	18		shHOIP(#1)	SeV	27.71	Actin	18.28
	VSV	25.41	Actin	18.1			SeV	27.44	Actin	18.31
	VSV	25.41	Actin	18.03			SeV	27.46	Actin	18.45
shHOIP(#2)	VSV	25.26	Actin	17.86		shHOIP(#2)	SeV	27.93	Actin	18.35
	VSV	25.17	Actin	17.9			SeV	27.56	Actin	18.53
	VSV	25.63	Actin	17.99			SeV	27.63	Actin	18.44
	Supplementary Figure 3h
Myc-STAT1-WT	Ifit 1	24.01	Actin	18.66		Myc-STAT1-WT	Isg15	20.47	Actin	18.66		Myc-STAT1-WT	Isg54	24.77	Actin	18.66
	Ifit 1	23.96	Actin	18.68			Isg15	20.18	Actin	18.68			Isg54	24.6	Actin	18.68
	Ifit 1	24.07	Actin	18.61			Isg15	19.94	Actin	18.61			Isg54	24.48	Actin	18.61
Myc-STAT1-DM	Ifit 1	24.17	Actin	19.67		Myc-STAT1-DM	Isg15	20.2	Actin	19.67		Myc-STAT1-DM	Isg54	24.73	Actin	19.67
	Ifit 1	24.13	Actin	19.58			Isg15	20.27	Actin	19.58			Isg54	24.77	Actin	19.58
	Ifit 1	23.9	Actin	19.66			Isg15	20.22	Actin	19.66			Isg54	24.67	Actin	19.66
Supplementary Figure 3i						Supplementary Figure 3l
CON IFNɑ-	VSV	22.3501	Actin	21.4032		shCON IFNγ-	Ifit 1	28.4422	Actin	21.9028
	VSV	22.6485	Actin	21.5785			Ifit 1	28.333	Actin	21.882
	VSV	22.2887	Actin	21.6509			Ifit 1	28.4943	Actin	21.9188
CON IFNɑ+	VSV	22.2512	Actin	21.4013		shCON IFNγ+	Ifit 1	27.9224	Actin	24.9477
	VSV	22.1933	Actin	21.1849			Ifit 1	27.8797	Actin	24.9872
	VSV	22.0459	Actin	21.3553			Ifit 1	27.6686	Actin	24.9749
Flag-STAT1-WT IFNɑ-	VSV	23.4779	Actin	21.6257		shHOIP(#1) IFNγ+	Ifit 1	28.59	Actin	25.8692
	VSV	23.6547	Actin	21.7212			Ifit 1	28.52	Actin	26.0349
	VSV	23.1072	Actin	21.5342			Ifit 1	28.686	Actin	26.1368
Flag-STAT1-WT IFNɑ+	VSV	23.9366	Actin	21.0535		shHOIP(#2) IFNγ+	Ifit 1	24.9356	Actin	21.3885
	VSV	23.441	Actin	21.1894			Ifit 1	24.7831	Actin	21.8575
	VSV	23.389	Actin	21.1246			Ifit 1	25.0337	Actin	21.7535
Flag-STAT1-DM IFNɑ-	VSV	24.6599	Actin	21.7657
	VSV	24.946	Actin	21.7171
	VSV	24.5092	Actin	21.8955
Flag-STAT1-DM IFNɑ+	VSV	27.832	Actin	21.2061
	VSV	27.8012	Actin	21.2477
	VSV	27.6562	Actin	21.3218
Supplementary Figure 3m						Supplementary Figure 5j
Myc-STAT1-WT IFNγ-	Ifit 1	23.69	Actin	18.72		CON IFNɑ-	VSV	19.47	Actin	20.75
	Ifit 1	23.43	Actin	18.63			VSV	19.29	Actin	20.61
	Ifit 1	23.54	Actin	18.88			VSV	19.41	Actin	20.62
Myc-STAT1-WT IFNγ+	Ifit 1	21.14	Actin	19.12		CON IFNɑ+	VSV	22.52	Actin	20.68
	Ifit 1	21.09	Actin	19.29			VSV	21.97	Actin	20.67
	Ifit 1	21.17	Actin	19.18			VSV	22.13	Actin	20.81
Myc-STAT1-DM IFNγ-	Ifit 1	22.81	Actin	18.78		Flag-OTULIN IFNɑ-	VSV	21.47	Actin	20.79
	Ifit 1	22.61	Actin	18.89			VSV	20.37	Actin	20.34
	Ifit 1	22.79	Actin	18.99			VSV	20.17	Actin	20.25
Myc-STAT1-DM IFNγ+	Ifit 1	20.41	Actin	18.25		Flag-OTULIN IFNɑ+	VSV	24.49	Actin	20.86
	Ifit 1	20.37	Actin	18.3			VSV	24.55	Actin	20.76
	Ifit 1	20.47	Actin	18.46			VSV	23.89	Actin	20.9
Supplementary Figure 6g
Myc-STAT1-WT SeV-	Ifit 1	30.37	Actin	29.99
	Ifit 1	30.49	Actin	30.08
	Ifit 1	30.08	Actin	30.03		Supplementary Figure 6h
Myc-STAT1-WT SeV+	Ifit 1	24.56	Actin	27.9		Myc-STAT1-WT SeV+	SeV	32.32	Actin	26.3
	Ifit 1	24.81	Actin	28.03			SeV	32.3	Actin	26.47
	Ifit 1	24.68	Actin	28.01			SeV	32.59	Actin	26.37
Myc-STAT1-DM SeV+	Ifit 1	24.86	Actin	28.66		Myc-STAT1-DM SeV+	SeV	33.33	Actin	27.25
	Ifit 1	24.92	Actin	28.71			SeV	33.73	Actin	27.23
	Ifit 1	24.98	Actin	28.79			SeV	34.31	Actin	27.29
Myc-STAT1-YF SeV+	Ifit 1	27.13	Actin	29.62		Myc-STAT1-YF SeV+	SeV	31.72	Actin	26.24
	Ifit 1	27.21	Actin	29.6			SeV	31.29	Actin	26.05
	Ifit 1	27.4	Actin	29.53			SeV	31.39	Actin	26.45
Myc-STAT1-YF/DM SeV+	Ifit 1	27.66	Actin	30.05		Myc-STAT1-YF/DM SeV+	SeV	32.44	Actin	27.41
	Ifit 1	27.52	Actin	30.16			SeV	32.71	Actin	27.42
	Ifit 1	27.65	Actin	30.09			SeV	32.43	Actin	27.39
Supplementary Figure 7d
Rbck1+/+ CON mIFNβ-	Ifit 1	22.52	Actin	23.29
	Ifit 1	22.52	Actin	23.16
	Ifit 1	22.48	Actin	23.09
Rbck1+/+ Myc-STAT1-WT mIFNβ-	Ifit 1	21.11	Actin	22.1
	Ifit 1	21.13	Actin	22.25
	Ifit 1	21.09	Actin	22.28
Rbck1+/+ Myc-STAT1-WT mIFNβ+	Ifit 1	16.74	Actin	22.37
	Ifit 1	16.72	Actin	22.48
	Ifit 1	16.73	Actin	22.29
Rbck1+/+ Myc-STAT1-DM mIFNβ+	Ifit 1	23.97	Actin	30.89
	Ifit 1	24	Actin	30.95
	Ifit 1	24.38	Actin	31.04
Rbck1+/- Myc-STAT1-WT mIFNβ+	Ifit 1	17.87	Actin	24.36
	Ifit 1	17.95	Actin	24.36
	Ifit 1	17.9	Actin	24.42
Rbck1+/- Myc-STAT1-DM mIFNβ+	Ifit 1	18.16	Actin	25.19
	Ifit 1	18.26	Actin	25.2
	Ifit 1	18.29	Actin	25.2
						Full microscopy images
